# Supplementary material for: Angiogenic gene characterization and vessel permeability of dermal microvascular endothelial cells isolated from burn hypertrophic scar
Source: Sci Rep. 2022 Jul 18;12:12222. doi: 10.1038/s41598-022-16376-z (PMC9293893; doi:10.1038/s41598-022-16376-z)
Supplement: Supplementary file 1 — Supplementary Information. [file 41598_2022_16376_MOESM1_ESM.xlsx]

## Sheet: Figure 1
	B
		HTS (Hyper)		HTS (Hypo)		NS
		866.667	823.333	622.333	682.667	745.333	736
	C	HTS		NS
		70 R2 (D77)	70 L1 (D77)	70 RUN (D77)	70 LUN (D77)
		102.333	130.833	42.6667	55.8333
	D	HTS		NS
		70 R2 (D77)	70 L1 (D77)	70 RUN (D77)	70 LUN (D77)
		21.1333	12.6167	11.6667	11.2333
	F	HTS (Hyper)				HTS (Hypo)				NS
		66 L1	66 L2	66 R1	66 R1	66 L1	66 L2	66 R1	66 R1	66 RUN	66 LUN	67 RUN	67 LUN
		877.333	874.333	900.667	877	613.333	610.667	629	631.667	801.333	815	772.333	804
	G	HTS				NS
		66 L1	66 L2	66 R1	66 R2	66 RUN	66 LUN	67 RUN	67 LUN
		246.667	238	243.667	246	111.333	49.3333	72.3333	79.6667
	H	HTS				NS
		66 L1	66 L2	66 R1	66 R2	66 RUN	66 LUN	67 RUN	67 LUN
		29.5	15.1	9.7	8.8	5.8	7.36667	4.5	11.6
	A, E, and I are pictures

## Sheet: Figure 2
	A	pictures
	B
		NS	HTS 1	HTS 2
		30.75	46.4	61.1
		30.45	68.4	63.9
		29.25	51	54.2
		28.3	68.95	71.45
		26.9	97.75	52.95
		32.3	81.45	53.6

## Sheet: Figure 3
A
	HTS																NS
3	32.3867	28.6533	37.6133	30.52	27.2533	25.76	26.88	25.76	28.4667	26.2267	26.2267	28.4667	17.7333	16.24	13.6267	16.9867	12.6	17.08	24.1733	26.4133	30.24	29.4933	25.0133	26.88	29.5867	20.6267	21.7467	27.3467	19.2267	19.6	-3.54667	17.3046
4	32.0133	33.88	32.76	32.0133	31.92	24.8267	34.5333	34.16	48.2533	49.7467	42.28	37.4267	41.6267	52.08	48.72	40.88	9.98667	15.2133	29.4	22.3067	43.4933	18.1067	21.4667	31.92	27.3467	25.1067	40.4133	29.96	46.48	43.8667	42	33.5289
B
	same data as in A, presented in a different graphical form
C	HTS	NS
	1.65873	1.77868
	1.28137	1.57023
	1.27034	1.88717
	1.75161	1.58089
	1.65563	1.94575
	1.22241	2.29394
	1.25432	1.76947
	1.35631	1.85988
D	HTS	HTS + Injury	NS	NS + Injury
	1.65873	2.04568	1.77868	1.62301
	1.28137	1.58941	1.57023	2.51434
	1.27034	1.69897	1.88717	2.70657
	1.75161	2.18524	1.58089
	1.65563	2.33556	1.94575	2.19831
	1.22241	2.1879	2.29394	2.18019
	1.25432	2.12103	1.76947	2.88278
	1.35631	2.16203	1.85988	2.36759

## Sheet: Figure 4
		Position	Symbol
				Up-Down Regulation (comparing to control group)
				L3 well 1	L3 well 2	R2 well 1	R3 well 2
		A01	ADGRB1	-27.24	-32.02	-7.64	-5.05
		A02	AKT1	1.02	1.09	-1.11	-1.09
		A03	AMCF-II	-3.60	-4.26	1.19	1.23
		A04	ANG	-14.10	-7.68	-2.54	-2.72
		A05	ANGPT1	7.02	6.68	3.67	4.21
		A06	ANGPT2	21.29	20.52	5.49	6.70
		A07	ANGPTL4	-1.92	-1.87	-1.81	-1.77
		A08	ANPEP	-1.20	-1.19	1.04	1.10
		A09	CCL11	-1.22	-1.43	1.24	1.34
		A10	CCL2	1.01	-1.10	2.14	2.59
		A11	CDH5	-1.22	-1.43	-1.25	-1.28
		A12	CNMD	-1.22	-1.43	-1.25	-1.28
		B01	COL18A1	1.78	2.01	-1.02	-1.04
		B02	COL4A3	-1.22	-1.43	-1.25	-1.28
		B03	CSF3	-1.22	-1.43	-1.25	-1.28
		B04	CTGF	-1.11	-1.11	-1.05	-1.05
		B05	CXCL10	-1.22	-1.43	-1.25	-1.28
		B06	CXCL2	-6.05	-6.59	-2.37	-1.86
		B07	CXCL8	-3.07	-2.79	2.23	2.45
		B08	CXCL9	-1.22	-1.43	-1.25	-1.28
		B09	EDN1	37.72	35.12	23.13	21.25
		B10	EFNA1	-1.22	-1.43	-1.25	-1.28
		B11	EFNB2	-1.58	-1.64	-3.19	-3.31
		B12	EGF	-1.22	-1.43	-1.25	-1.28
		C01	ENG	1.03	1.02	1.01	1.09
		C02	EPAS1	-1.22	-1.06	1.33	1.37
		C03	EPHB4	1.07	1.02	-1.33	1.03
		C04	ERBB2	-1.56	-1.49	-1.50	-1.27
		C05	F3	2.59	2.57	2.37	2.86
		C06	FGF1	-15.22	-12.13	-6.47	-4.68
		C07	FGF2	-3.65	-4.26	-1.06	-1.04
		C08	FGF6	-1.22	-1.43	-1.25	-1.28
		C09	FGFR3	-1.22	-1.43	-1.25	-1.28
		C10	FIGF	-97.52	-114.63	-22.37	-15.95
		C11	FLT1	-1.12	1.01	1.38	1.59
		C12	FN1	1.64	1.83	1.79	1.90
		D01	HGF	-3.18	-2.36	2.73	2.94
		D02	HIF1A	1.60	1.50	1.53	1.59
		D03	HPSE	1.11	1.23	2.46	2.74
		D04	IFNG	-1.22	-1.43	-1.25	-1.28
		D05	IGF1	-1.22	-1.43	4.31	4.45
		D06	IL1B	1.29	-1.43	1.57	1.49
		D07	IL6	6.88	6.10	12.96	14.07
		D08	ITGAV	-1.53	-1.38	-1.18	-1.20
		D09	ITGB3	-3.43	-3.39	-2.16	-2.02
		D10	JAG1	-1.15	-1.07	-1.20	-1.10
		D11	KDR	-1.22	-1.43	-1.25	-1.28
		D12	LEP	-1.22	-1.43	1.55	1.06
		E01	MDK	-1.22	-1.43	-1.25	-1.28
		E02	MMP14	-3.13	-2.52	-1.73	-1.62
		E03	MMP2	-4.78	-4.11	-2.00	-1.85
		E04	MMP9	-2.05	-2.40	-2.10	-2.14
		E05	NOS3	-1.22	-1.43	-1.25	-1.28
		E06	NOTCH4	-1.22	-1.43	-1.25	-1.28
		E07	NRP1	2.10	2.42	1.19	1.31
		E08	NRP2	-1.13	1.02	1.17	1.06
		E09	PDGFA	4.06	3.81	1.98	2.18
		E10	PECAM1	-2.04	-1.92	-2.68	-2.80
		E11	PGF	-9.97	-9.20	-3.54	-3.42
		E12	PLAU	-4.45	-4.36	-2.00	-1.82
		F01	PLG	-1.22	-1.43	-1.25	-1.28
		F02	PROK2	-1.22	-1.43	-1.25	-1.28
		F03	PTGS1	-9.90	-9.26	-2.29	-2.31
		F04	S1PR1	-14.00	-11.97	-1.75	-1.60
		F05	SERPINE1	-1.10	-1.10	-1.20	-1.12
		F06	SERPINF1	-2.76	-3.00	-1.36	-1.17
		F07	SPHK1	10.80	9.64	5.57	5.37
		F08	TBX1	-1.22	-1.43	-1.25	-1.28
		F09	TEK	-1.22	-1.43	-1.25	-1.28
		F10	TGFA	-1.22	-1.43	-1.25	-1.28
		F11	TGFB1	-1.29	-1.21	-1.24	-1.18
		F12	TGFB2	3.36	2.98	1.23	1.59
		G01	TGFB3	54.09	49.32	37.05	35.01
		G02	TGFBR1	-1.64	-1.64	-1.63	-1.58
		G03	THBS1	1.00	1.02	1.12	1.15
		G04	THBS2	-1.79	-1.72	1.17	1.46
		G05	TIE1	-1.22	-1.43	-1.25	-1.28
		G06	TIMP1	-5.75	-6.35	-2.19	-1.89
		G07	TIMP2	-1.94	-1.91	-1.31	-1.01
		G08	TIMP3	-4.46	-4.29	-1.82	-2769.56
		G09	TNF	-1.22	-1.43	-1.25	606.58
		G10	VEGFA	1.25	1.26	1.95	2.27
		G11	VEGFB	-1.32	-1.55	-1.65	-1.42
		G12	VEGFC	-1.06	-1.25	-1.27	-1.08
		H01	ACTB	1.25	1.29	1.10	1.10
		H02	B2M	-1.09	1.02	1.31	1.40
		H03	GAPDH	-1.01	1.07	-1.04	-1.10
		H04	HPRT1	1.49	1.45	1.10	1.21
		H05	RPL13A	1.01	-1.07	1.04	1.10

## Sheet: Figure 5
	A		L3 well 1	L3 well 2	R3 well 1	R3 well 2
		ANGPT1	7.02	6.68	3.67	4.21
		ANGPT2	21.29	20.52	5.49	6.7
		EDN1	37.72	35.12	23.13	21.25
		IL6	6.88	6.1	12.96	14.07
		SPHK1	10.8	9.64	5.57	5.37
		TGFB3	54.09	49.32	37.05	35.01
	B		L3 well 1	L3 well 2	R3 well 1	R3 well 2
		F3	2.59	2.57	2.37	2.86
		HPSE	1.11	1.23	2.46	2.74
		PDGFA	4.06	3.81	1.98	2.18
		TGFB2	3.36	2.98	1.23	1.59
	C
			L3 well 1	L3 well 2	R3 well 1	R3 well 2
		ADGRB1	-27.24	-32.02	-7.64	-5.05
		ANG	-14.1	-7.68	-2.54	-2.72
		CXCL2	-6.05	-6.59	-2.37	-1.86
		FGF1	-15.22	-12.13	-6.47	-4.68
		PGF	-9.97	-9.2	-3.54	-3.42
		PTGS1	-9.9	-9.26	-2.29	-2.31
		S1PR1	-14	-11.97	-1.75	-1.6
		FIGF	-97.52	-114.63	-22.37	-15.95
	D
			L3 well 1	L3 well 2	R3 well 1	R3 well 2
		AMCF-II	-3.6	-4.26	1.19	1.23
		CXCL8	-3.07	-2.79	2.23	2.45
		EFNB2	-1.58	-1.64	-3.19	-3.31
		FGF2	-3.65	-4.26	-1.06	-1.04
		ITGB3	-3.43	-3.39	-2.16	-2.02
		MMP14	-3.13	-2.52	-1.73	-1.62
		MMP2	-4.78	-4.11	-2	-1.85
		MMP9	-2.05	-2.4	-2.1	-2.14
		PECAM1	-2.04	-1.92	-2.68	-2.8
		PLAU	-4.45	-4.36	-2	-1.82
		PEDF	-2.76	-3	-1.36	-1.17
		TIMP1	-5.75	-6.35	-2.19	-1.89
		TIMP3	-4.46	-4.29	-1.82

## Sheet: Figure 6
A
	MMP2
	HTS 1			HTS 2			HTS 3			HTS 4			NS
	-1.79212	-1.11085	1.04488	1.08925	-1.04367	1.05215	1.15135	1.40282	1.44727	1.16339	1.03407	-1.0656	1.18783	-1.24114	1.04488
B
	TGFB3
	HTS 1			HTS 2			HTS 3			HTS 4			NS
	-1.0558	1.16205	1.71317	1.60399	1.59291	1.98848	1.97475	2.1312	3.05605	2.72578	4.2772	4.39745	1.15402	-1.45734	1.26284
C
	ET-1
	HTS 1			HTS 2			HTS 3			HTS 4			NS
	1.08925	1.86391	2.4005	2.39219	2.6087	1.87688	3.21169	3.46615	2.64512	2.08252	2.12628	2.45094	1.79419	-1.43065	-1.28937
D
	IL6
	HTS 1			HTS 2			HTS 3			HTS 4			NS
	1.93634	2.80565	2.58172	2.98625	3.68926	3.94038	-1.12636	-1.01162	1.04126	2.72893	2.36745	1.4323	-1.2072	-1.14605	1.38351
E
	ANGPT1
	HTS 1			HTS 2			HTS 3			HTS 4			NS
	4.62141	2.2868	2.87454	5.00487	4.03714	5.27194	4.10771	2.59068	3.41843	2.80565	2.08975	2.54618	1.34102	-1.53333	1.1434
F
	ANG
	HTS 1			HTS 2			HTS 3			HTS 4			NS
	-4.42804	-6.13331	-3.99077	-1.70133	-1.78592	-3.08799	-2.0586	-2.60569	-1.95432	-1.62076	-1.62076	-1.64909	1.39313	-1.2072	-1.15402
G
	TGFB2
	HTS 1			HTS 2			HTS 3			HTS 4			NS
	1.05824	1.24114	1.42076	1.74311	1.88122	2.0586	1.95432	1.67211	2.66968	1.86176	1.52802	1.48624	1.30737	-1.49831	1.14605
H
	FIGF
	HTS 1			HTS 2			HTS 3			HTS 4			NS
	-45.4644	-30.3088	-17.1088	-12.3092	-13.8486	-25.753	-7.26855	-8.5841	-4.66432	-5.3765	-10.2437	-6.19742	1.72708	-1.22405	-1.41095
I
	TIMP3
	HTS 1			HTS 2			HTS 3			HTS 4			NS
	4.30198	4.59479	6.06287	5.81589	5.09824	5.75573	14.2709	11.353	8.69388	8.45614	8.87656	6.40856	1.44393	-2.03496	1.40932
J
	PGF
	HTS 1			HTS 2			HTS 3			HTS 4			NS
	2.66352	1.75727	1.83189	1.80042	-1.10701	1.28194	4.06522	2.42559	3.74076	1.76949	1.14737	-1.24114	1.89649	-1.64909	-1.15003

## Sheet: Figure 7
A
	ANGPT1
	HTS 1						HTS 2						HTS 3						HTS 4						NS
	820.54	755.52	875.11	994.25	790.75	931.27	650.14	848.76	721.59	814.06	676.8	611.3	512.59	436.08	462.63	411.24	352.72	471.41	438.47	356.63	341.5	360.55	291.43	311.35	179.95	156.72	164.79	126.07	138.86	142.63
B
	ANG
	HTS 1						HTS 2						HTS 3						HTS 4						NS
	72.384	56.917	61.335	48.56	46.983	57.47	60.151	49.269	43.673	46.589	56.602	44.225	51.555	43.831	44.225	45.092	59.205	52.028	46.431	66.227	43.043	31.228	29.654	34.614	44.698	42.964	45.407	39.576	28.788	25.639
C
	EDN1
	HTS 1						HTS 2						HTS 3						HTS 4						NS
	72.384	56.917	61.335	48.56	46.983	57.47	60.151	49.269	43.673	46.589	56.602	44.225	51.555	43.831	44.225	45.092	59.205	52.028	46.431	66.227	43.043	31.228	29.654	34.614	44.698	42.964	45.407	39.576	28.788	25.639
D
	TGFB3
	HTS 1						HTS 2						HTS 4						NS
	35.9419	44.4434	39.562	25.4504	30.3027	28.981	22.5424	36.7504	20.4378	28.8395	21.2791	36.465	16.9415	29.0281	24.8868	14.8969	8.93046	14.201	10.0835	9.11484	9.02265	-1.5582	16.5229	-4.9194
E
	IL6
	HTS 1						HTS 2						HTS 3						HTS 4						NS
	229.46	180.941	190.232	181.686	162.483	221.639	156.491	142.17	147.819	131.115	177.32	175.686	144.61	120.761	136.698	139.457	121.853	143.276	140.481	127.246	131.328	150.003	143.942	179.62	122.401	121.648	131.541	140.994	129.279	125.922
